# Supplementary material for: Role of Defects of Carbon Nanomaterials in the Detection of Ovarian Cancer Cells in Label-Free Electrochemical Immunosensors
Source: Sensors (Basel). 2023 Jan 18;23(3):1131. doi: 10.3390/s23031131 (PMC9919683; doi:10.3390/s23031131)
Supplement: Supplementary file 1 [file sensors-23-01131-s001.zip]

Archive with 1 entries (1 files):
- sensors-2131185-supplementary.pdf
